# Supplementary material for: Nonstoichiometry Defects in Double Oxides of the A2BO4-Type
Source: Materials (Basel). 2022 Oct 31;15(21):7642. doi: 10.3390/ma15217642 (PMC9654644; doi:10.3390/ma15217642)
Supplement: Supplementary file 1 [file materials-15-07642-s001.zip]

Archive with 1 entries (1 files):
- materials-1978134-supplementary.pdf
